# Supplementary material for: Misclassification of stunting, underweight and wasting in children 0–5 years of South Asian and Dutch descent: ethnic-specific v. WHO criteria
Source: Public Health Nutr. 2020 Jun 1;23(12):2078–87. doi: 10.1017/S1368980019004464 (PMC7358702; doi:10.1017/S1368980019004464)
Supplement: Supplementary file 1 [file S1368980019004464sup001.xlsx]

## Sheet: LMS Weight-for-Age curve
TERM	Weight-for-age
Boys								SD-line
Age	L	M	S			-2	-1	0	1	2
0.0833	0.651	3.817	0.1249		0.0833	2.90619	3.35078	3.817	4.30401	4.81106
0.1667	0.8514	4.763	0.1228		0.1667	3.61592	4.1836	4.763	5.35309	5.95302
0.25	0.9136	5.537	0.1205		0.25	4.21751	4.87339	5.537	6.20757	6.88447
0.3333	0.881	6.254	0.1184		0.3333	4.79531	5.51891	6.254	6.99954	7.75467
0.4167	0.8121	6.891	0.1167		0.4167	5.31978	6.09586	6.891	7.70379	8.53304
0.5	0.7392	7.415	0.1154		0.5	5.75717	6.57243	7.415	8.28334	9.17611
0.5833	0.6708	7.838	0.1145		0.5833	6.11263	6.95769	7.838	8.75215	9.69889
0.6667	0.6075	8.212	0.1139		0.6667	6.42637	7.29774	8.212	9.16809	10.165
0.75	0.5483	8.551	0.1135		0.75	6.71019	7.60543	8.551	9.54633	10.5909
0.8333	0.4926	8.844	0.1133		0.8333	6.95503	7.87076	8.844	9.87484	10.9634
0.9167	0.4393	9.099	0.1131		0.9167	7.17011	8.10238	9.099	10.1609	11.2889
1	0.3878	9.323	0.1131		1	7.35766	8.30476	9.323	10.4142	11.5803
1.25	0.2381	9.921	0.1136		1.25	7.85443	8.84179	9.921	11.0978	12.378
1.5	0.0944	10.448	0.1145		1.5	8.28875	9.31185	10.448	11.7083	13.1047
1.75	-0.0413	10.928	0.1156		1.75	8.68177	9.73768	10.928	12.2706	13.7858
2	-0.1707	11.362	0.117		2	9.03248	10.1191	11.362	12.7874	14.4266
2.25	-0.295	11.782	0.1185		2.25	9.36979	10.4866	11.782	13.2924	15.0634
2.5	-0.4139	12.193	0.1202		2.5	9.69571	10.8434	12.193	13.7929	15.7066
2.75	-0.5272	12.614	0.1219		2.75	10.0287	11.2084	12.614	14.3077	16.3751
3	-0.6336	13.05	0.1237		3	10.3705	11.5848	13.05	14.8441	17.0795
3.25	-0.7318	13.502	0.1255		3.25	10.7232	11.9744	13.502	15.4017	17.8173
3.5	-0.8209	13.945	0.1273		3.5	11.0665	12.3548	13.945	15.9519	18.5549
3.75	-0.9008	14.369	0.1292		3.75	11.3904	12.7159	14.369	16.4847	19.2829
4	-0.9719	14.779	0.1311		4	11.7006	13.0634	14.779	17.0039	20.0025
4.25	-1.0352	15.189	0.133		4.25	12.0085	13.4095	15.189	17.5256	20.7325
4.5	-1.0916	15.597	0.1348		4.5	12.3143	13.7539	15.597	18.0454	21.4642
4.75	-1.1427	16.006	0.1366		4.75	12.6189	14.098	16.006	18.5688	22.2083
5	-1.1899	16.418	0.1385		5	12.9224	14.4425	16.418	19.1007	22.9758
Girls								SD-line
Age	L	M	S			-2	-1	0	1	2
0.0833	-0.074	3.578	0.1125		0.0833	2.86239	3.19878	3.578	4.00593	4.48931
0.1667	0.2298	4.38	0.1101		0.1667	3.49412	3.91781	4.38	4.88309	5.42956
0.25	0.3551	5.099	0.1089		0.25	4.06479	4.56301	5.099	5.67398	6.28919
0.3333	0.431	5.761	0.1082		0.3333	4.5903	5.15675	5.761	6.40362	7.08519
0.4167	0.4882	6.353	0.1079		0.4167	5.0576	5.68642	6.353	7.05743	7.79981
0.5	0.5341	6.863	0.1076		0.5	5.4605	6.1431	6.863	7.61992	8.41361
0.5833	0.5816	7.292	0.1075		0.5833	5.7956	6.52584	7.292	8.09342	8.9295
0.6667	0.6334	7.667	0.1075		0.6667	6.08486	6.8592	7.667	8.50729	9.37918
0.75	0.6883	7.999	0.1074		0.75	6.33998	7.15449	7.999	8.87228	9.77324
0.8333	0.7454	8.283	0.1074		0.8333	6.5543	7.40579	8.283	9.18455	10.1092
0.9167	0.8039	8.527	0.1075		0.9167	6.73417	7.62023	8.527	9.45311	10.3974
1	0.8619	8.749	0.1076		1	6.89578	7.81479	8.749	9.69721	10.6584
1.25	1.0257	9.35	0.1081		1.25	7.32243	8.3378	9.35	10.3594	11.3662
1.5	1.1478	9.861	0.109		1.5	7.67289	8.77706	9.861	10.9276	11.979
1.75	1.2106	10.364	0.1102		1.75	8.02026	9.20789	10.364	11.4935	12.6001
2	1.2216	10.862	0.1117		2	8.36774	9.63283	10.862	12.061	13.2341
2.25	1.1895	11.346	0.1132		2.25	8.71542	10.0471	11.346	12.6173	13.8647
2.5	1.1238	11.798	0.1148		2.5	9.04641	10.4335	11.798	13.1432	14.4716
2.75	1.0315	12.246	0.1165		2.75	9.38122	10.8166	12.246	13.6701	15.0896
3	0.918	12.705	0.1183		3	9.73031	11.2095	12.705	14.2151	15.7384
3.25	0.793	13.167	0.1202		3.25	10.0845	11.6045	13.167	14.7689	16.4077
3.5	0.663	13.632	0.1222		3.5	10.4414	12.0009	13.632	15.3317	17.0974
3.75	0.5338	14.093	0.1243		3.75	10.7937	12.3921	14.093	15.8954	17.7984
4	0.4106	14.54	0.1265		4	11.1315	12.7687	14.54	16.4484	18.497
4.25	0.2961	14.964	0.1289		4.25	11.4441	13.1211	14.964	16.9819	19.1841
4.5	0.1901	15.378	0.1314		4.5	11.744	13.462	15.378	17.5092	19.8734
4.75	0.0929	15.801	0.1341		4.75	12.0429	13.8064	15.801	18.0536	20.5937
5	0.0061	16.24	0.1369		5	12.3474	14.1614	16.24	18.6216	21.3499

## Sheet: LMS Weight-for-Height curve
term
Boys							Log (height)						Height
height	L	M	S		-2	-1	0	1	2	height	-2	-1	0	1	2
48	-0.5398	0.444	0.0829		0.378808	0.409414	0.444	0.4833	0.528223	48	2.39226	2.56693	2.77971	3.04298	3.37461
50	-0.1762	0.497	0.0779		0.426192	0.459997	0.497	0.537554	0.582057	50	2.66804	2.88401	3.14051	3.4479	3.81994
52	0.1595	0.55	0.0736		0.473884	0.510751	0.55	0.591753	0.636139	52	2.97772	3.24154	3.54813	3.90619	4.32652
54	0.4832	0.603	0.0696		0.522077	0.561785	0.603	0.645724	0.689961	54	3.32718	3.64574	4.00867	4.42307	4.89735
56	0.8355	0.654	0.0656		0.56915	0.611333	0.654	0.697131	0.740705	56	3.70809	4.08632	4.50817	4.97887	5.50433
58	1.2163	0.702	0.0615		0.614432	0.658531	0.702	0.744894	0.78726	58	4.11559	4.55545	5.03501	5.55769	6.12717
60	1.5875	0.745	0.0578		0.655678	0.701175	0.745	0.787359	0.828419	60	4.52562	5.02546	5.55904	6.12857	6.73626
62	1.9246	0.784	0.0544		0.6939	0.740219	0.784	0.825629	0.865402	62	4.94196	5.49817	6.08135	6.69313	7.33503
64	2.2101	0.819	0.0515		0.728662	0.775424	0.819	0.859936	0.89864	64	5.35379	5.96244	6.59174	7.2433	7.91845
66	2.4306	0.852	0.0488		0.762175	0.808872	0.852	0.892211	0.929983	66	5.78329	6.4398	7.11214	7.80209	8.51105
68	2.5776	0.883	0.0465		0.793934	0.840329	0.883	0.922643	0.959767	68	6.22205	6.92356	7.63836	8.36842	9.11522
70	2.6541	0.911	0.0446		0.822832	0.868767	0.911	0.950221	0.986932	70	6.65015	7.39208	8.14704	8.91705	9.70359
72	2.6574	0.937	0.0429		0.850057	0.895278	0.937	0.97585	1.01229	72	7.08039	7.85739	8.64968	9.45911	10.2871
74	2.5929	0.961	0.0415		0.875252	0.919718	0.961	0.999635	1.03603	74	7.50329	8.31224	9.14113	9.99159	10.8649
76	2.4716	0.981	0.0403		0.89667	0.940227	0.981	1.01942	1.05582	76	7.88262	8.71419	9.57194	10.4573	11.3716
78	2.2987	0.999	0.0392		0.916266	0.958793	0.999	1.03721	1.07367	78	8.24644	9.09479	9.977	10.8945	11.8487
80	2.0807	1.015	0.0382		0.933966	0.975393	1.015	1.053	1.08958	80	8.58946	9.44915	10.3514	11.298	12.2908
82	1.8281	1.03	0.0371		0.951058	0.99118	1.03	1.06764	1.10422	82	8.93424	9.79896	10.7152	11.6854	12.7122
84	1.5522	1.043	0.0361		0.966113	1.00496	1.043	1.08029	1.11687	84	9.24938	10.1149	11.0408	12.0306	13.088
86	1.261	1.057	0.0351		0.982093	1.01973	1.057	1.09393	1.13054	86	9.59607	10.4647	11.4025	12.4146	13.5066
88	0.9604	1.071	0.0341		0.998059	1.0345	1.071	1.10755	1.14414	88	9.9554	10.8269	11.7761	12.8099	13.936
90	0.6491	1.085	0.0332		1.0138	1.04919	1.085	1.12123	1.15788	90	10.3229	11.1992	12.1619	13.22	14.3839
92	0.3244	1.1	0.0325		1.03006	1.06464	1.1	1.13614	1.17308	92	10.7166	11.6049	12.5893	13.6818	14.8964
94	-0.0137	1.114	0.0319		1.04518	1.07903	1.114	1.15012	1.18742	94	11.0962	11.9959	13.0017	14.1292	15.3965
96	-0.363	1.129	0.0315		1.06082	1.09419	1.129	1.16534	1.2033	96	11.5032	12.4219	13.4586	14.6333	15.9696
98	-0.7232	1.144	0.0313		1.07606	1.10913	1.144	1.1808	1.21968	98	11.9141	12.8568	13.9316	15.1635	16.5838
100	-1.0902	1.158	0.0312		1.09016	1.12301	1.158	1.19535	1.23531	100	12.3072	13.2743	14.388	15.6801	17.1912
102	-1.4584	1.173	0.0311		1.1052	1.13786	1.173	1.21093	1.25203	102	12.7409	13.736	14.8936	16.253	17.8662
104	-1.8195	1.187	0.0312		1.11888	1.15152	1.187	1.22575	1.26828	104	13.1485	14.1749	15.3815	16.8169	18.5474
106	-2.1678	1.202	0.0312		1.13367	1.16625	1.202	1.24146	1.28535	106	13.6042	14.664	15.9221	17.4367	19.2908
108	-2.4984	1.217	0.0313		1.14824	1.18087	1.217	1.25732	1.30273	108	14.0681	15.166	16.4816	18.085	20.0785
110	-2.811	1.232	0.0313		1.16297	1.19559	1.232	1.27303	1.31982	110	14.5535	15.6888	17.0608	18.7514	20.8841
Girls							Log (height)						Height
	L	M	S		-2	-1	0	1	2	height	-2	-1	0	1	2
48	1.7657	0.457	0.0949		0.36268	0.411914	0.457	0.498908	0.538277	48	2.30505	2.58175	2.86418	3.15434	3.45364
50	2.0478	0.507	0.085		0.411395	0.461797	0.507	0.548328	0.586623	50	2.57866	2.89599	3.21366	3.5345	3.86032
52	2.3087	0.559	0.0765		0.462849	0.513873	0.559	0.5998	0.637257	52	2.90301	3.26492	3.62243	3.97924	4.33768
54	2.5232	0.611	0.0694		0.515035	0.566118	0.611	0.651351	0.688214	54	3.27367	3.68229	4.08319	4.48075	4.87769
56	2.6883	0.659	0.0633		0.564516	0.614824	0.659	0.698671	0.734864	56	3.66873	4.11931	4.56037	4.99656	5.4308
58	2.8243	0.702	0.0583		0.609415	0.658676	0.702	0.740928	0.776444	58	4.06832	4.55697	5.03501	5.50716	5.97645
60	2.9136	0.742	0.0546		0.650608	0.699162	0.742	0.780565	0.815792	60	4.4731	5.00221	5.52077	6.03344	6.54323
62	2.9307	0.779	0.0516		0.688911	0.736615	0.779	0.817346	0.852502	62	4.88553	5.45274	6.01174	6.56669	7.12036
64	2.8638	0.814	0.0489		0.725755	0.772227	0.814	0.852119	0.887299	64	5.31808	5.91871	6.51628	7.11408	7.71435
66	2.7401	0.847	0.0465		0.760787	0.8059	0.847	0.884894	0.920157	66	5.76484	6.39588	7.03072	7.67175	8.32064
68	2.5964	0.876	0.0443		0.792095	0.835729	0.876	0.913514	0.948717	68	6.19577	6.85061	7.51623	8.19433	8.88621
70	2.4514	0.902	0.0423		0.820409	0.862605	0.902	0.939044	0.974079	70	6.61315	7.28794	7.97995	8.69048	9.42062
72	2.312	0.924	0.0405		0.844736	0.885532	0.924	0.960474	0.995215	72	6.99417	7.68302	8.3946	9.13006	9.89042
74	2.1807	0.945	0.039		0.867563	0.907257	0.945	0.981042	1.01558	74	7.37162	8.07713	8.81049	9.57286	10.3653
76	2.0511	0.964	0.038		0.887554	0.926606	0.964	0.999928	1.03455	76	7.71888	8.44513	9.2045	9.99834	10.828
78	1.916	0.982	0.0371		0.906469	0.944926	0.982	1.01783	1.05255	78	8.06249	8.80899	9.59401	10.4192	11.2862
80	1.7722	0.999	0.0363		0.924304	0.962212	0.999	1.03477	1.06961	80	8.40047	9.16667	9.977	10.8335	11.7384
82	1.6022	1.014	0.0354		0.940593	0.977711	1.014	1.04952	1.08434	82	8.72154	9.49973	10.3276	11.2079	12.1433
84	1.3929	1.03	0.0346		0.957713	0.994115	1.03	1.0654	1.10034	84	9.0722	9.8654	10.7152	11.6252	12.5993
86	1.144	1.045	0.0337		0.974215	1.0097	1.045	1.08013	1.1151	86	9.42356	10.2258	11.0917	12.0263	13.0347
88	0.8598	1.06	0.0329		0.990579	1.02521	1.06	1.09495	1.13006	88	9.78541	10.5976	11.4815	12.4438	13.4916
90	0.5426	1.076	0.0322		1.00773	1.04161	1.076	1.1109	1.14631	90	10.1795	11.0055	11.9124	12.9093	14.006
92	0.1965	1.093	0.0315		1.02586	1.059	1.093	1.12787	1.16362	92	10.6136	11.4552	12.388	13.4236	14.5755
94	-0.1713	1.109	0.031		1.04267	1.07524	1.109	1.14401	1.18033	94	11.0324	11.8915	12.8529	13.932	15.147
96	-0.553	1.125	0.0307		1.05908	1.09127	1.125	1.16038	1.19752	96	11.4573	12.3387	13.3352	14.467	15.7586
98	-0.9408	1.141	0.0305		1.07529	1.1072	1.141	1.17686	1.21498	98	11.893	12.7997	13.8357	15.0266	16.405
100	-1.329	1.156	0.0305		1.09015	1.12195	1.156	1.19256	1.23193	100	12.3068	13.2419	14.3219	15.5797	17.058
102	-1.7126	1.171	0.0307		1.10459	1.13648	1.171	1.20852	1.24949	102	12.7231	13.6925	14.8252	16.1628	17.7618
104	-2.0848	1.186	0.031		1.11882	1.1509	1.186	1.22462	1.26741	104	13.1469	14.1548	15.3462	16.7735	18.5102
106	-2.4393	1.201	0.0314		1.13284	1.16521	1.201	1.24088	1.28572	106	13.578	14.6288	15.8855	17.4133	19.3073
108	-2.7671	1.216	0.0317		1.147	1.17961	1.216	1.25702	1.30379	108	14.0282	15.1219	16.4437	18.0726	20.1277
110	-3.063	1.23	0.032		1.16018	1.19302	1.23	1.27213	1.32082	110	14.4603	15.5962	16.9824	18.7124	20.9323
